# Supplementary material for: How urban residential land transfer policies affect the housing market—evidence from Beijing, China
Source: PLoS One. 2025 Oct 22;20(10):e0334886. doi: 10.1371/journal.pone.0334886 (PMC12543204; doi:10.1371/journal.pone.0334886)
Supplement: S1 Data — Fig 1 . (XLSX) [file pone.0334886.s001.xlsx]

## Sheet: Sheet1
time	quantity
2011	2550
2012	1700
2013	1650
2014	1650
2015	1200
2016	1200
2017	1000
2018	1200
2019	950
2020	1000
2021	1060
2022	1060
2023	1060
