# Supplementary material for: How urban residential land transfer policies affect the housing market—evidence from Beijing, China
Source: PLoS One. 2025 Oct 22;20(10):e0334886. doi: 10.1371/journal.pone.0334886 (PMC12543204; doi:10.1371/journal.pone.0334886)
Supplement: S2 Data — Fig 2 . (XLSX) [file pone.0334886.s002.xlsx]

## Sheet: Sheet1
time	supply quantity	deal quantity
2011	613.9	468.26
2012	365.95	275.6
2013	792.76	738.36
2014	403.17	423.34
2015	422.14	469.77
2016	133.84	99.07
2017	700.77	549.75
2018	396.5	347.86
2019	286.77	326.07
2020	301.62	292.1
2021	474.59	332.1
2022	294.38	243.91
2023	315.32	280.05
