# Supplementary material for: How urban residential land transfer policies affect the housing market—evidence from Beijing, China
Source: PLoS One. 2025 Oct 22;20(10):e0334886. doi: 10.1371/journal.pone.0334886 (PMC12543204; doi:10.1371/journal.pone.0334886)
Supplement: S3 Data — Fig 3 . (XLSX) [file pone.0334886.s003.xlsx]

## Sheet: Sheet1
time	land price	rate
2011	5083.94	0.14968
2012	6441.94	-0.10027
2013	10739.5	0.18563
2014	15638.7	0.08967
2015	16235.3	0.40089
2016	21684.2	0.33519
2017	24077.9	0.20312
2018	23082.7	0.32821
2019	25474.4	0.0483
2020	28906.6	-0.0351
2021	22786	-0.22699
2022	35285.6	0.13986
2023	30120.9	0.12826
